# Supplementary material for: A Novel Dhillonvirus Phage against Escherichia coli Bearing a Unique Gene of Intergeneric Origin
Source: Curr Issues Mol Biol. 2024 Aug 23;46(9):9312–29. doi: 10.3390/cimb46090551 (PMC11430396; doi:10.3390/cimb46090551)
Supplement: Supplementary file 1 [file cimb-46-00551-s001.zip]

Archive with 3 entries (3 files):
- Supplementary file S1.pdf
- Supplementary file S2.pdf
- Supplementary.pdf
